# Supplementary material for: Immuno-Stimulating Activity of 1,25-Dihydroxyvitamin D in Blood Cells from Five Healthy People and in Blasts from Five Patients with Leukemias and Pre-Leukemic States
Source: Int J Mol Sci. 2023 Mar 30;24(7):6504. doi: 10.3390/ijms24076504 (PMC10094698; doi:10.3390/ijms24076504)
Supplement: Supplementary file 1 [file ijms-24-06504-s001.zip]

Archive with 1 entries (1 files):
- ijms-2236422-supplementary.pdf
